# Supplementary material for: Field-Pulse-Induced Annealing of 2D Colloidal Polycrystals
Source: Nanomaterials (Basel). 2023 Jan 18;13(3):397. doi: 10.3390/nano13030397 (PMC9921439; doi:10.3390/nano13030397)
Supplement: Supplementary file 1 [file nanomaterials-13-00397-s001.zip]

Archive with 2 entries (2 files):
- Videos/Video1.avi
- Videos/Video2.avi
